# Supplementary material for: Possible Implication of Nrf2, PPAR-γ and MAPKs Signaling in the Protective Role of Mangiferin against Renal Ischemia/Reperfusion in Rats
Source: Pharmaceuticals (Basel). 2022 Dec 21;16(1):6. doi: 10.3390/ph16010006 (PMC9863472; doi:10.3390/ph16010006)
Supplement: Supplementary file 1 [file pharmaceuticals-16-00006-s001.zip]

Archive with 1 entries (1 files):
- pharmaceuticals-2070792-supplementary.pdf
